# Supplementary material for: A Novel Role for Banana MaASR in the Regulation of Flowering Time in Transgenic Arabidopsis
Source: PLoS One. 2016 Aug 3;11(8):e0160690. doi: 10.1371/journal.pone.0160690 (PMC4972433; doi:10.1371/journal.pone.0160690)
Supplement: S3 Table — (XLS) [file pone.0160690.s009.xls]

## Sheet: Sheet1
Table S3. Up-regulated genes in the expression profile microarray (14 vs WT).
Gene ID	q-value(%)	Fold Change	Annotation
At5g32169	0	91.9568	similar to unknown protein [Arabidopsis thaliana] (TAIR:AT5G32405.1)
At5g05040	0	90.1468	cysteine protease inhibitor
At1g73490	0	75.0374	RNA recognition motif (RRM)-containing protein
At3g47250	0	65.4481	"similar to unknown protein [Arabidopsis thaliana] (TAIR:AT3G47200.2); similar to hypothetical protein LOC_Os12g29620 [Oryza sativa (japonica cultivar-group)] (GB:ABA98257.1); similar to Os11g0543300 [Oryza sativa (japonica cultivar-group)] (GB:NP_001068043.1); similar to Os04g0505400 [Oryza sativa (japonica cultivar-group)] (GB:NP_001053253.1); contains InterPro domain Protein of unknown functio…
At3g47290	0	64.8857	phosphoinositide-specific phospholipase C family protein
At3g30690	0	63.0146	similar to unknown protein [Arabidopsis thaliana] (TAIR:AT3G30700.1)
At5g33230	0	61.4122	similar to unknown protein [Arabidopsis thaliana] (TAIR:AT4G28960.1)
At3g30700	0	52.2354	similar to unknown protein [Arabidopsis thaliana] (TAIR:AT3G30690.1)
At4g09310	0	45.1912	similar to SPla/RYanodine receptor (SPRY) domain-containing protein [Arabidopsis thaliana] (TAIR:AT4G09310.1); similar to SPla/RYanodine receptor (SPRY) domain-containing protein [Arabidopsis thaliana] (TAIR:AT4G09200.1); similar to ranBPM-like [Oryza sativa (japonica cultivar-group)] (GB:BAD15463.1); contains InterPro domain Lissencephaly type-1-like homology motif; (InterPro:IPR006594); contain…
At1g25210	0	44.8445	UDP-3-O-acyl N-acetylglycosamine deacetylase family protein
At3g50480	0	41.6419	HR4 (HOMOLOG OF RPW8 4)
At1g25210	0	40.5903	UDP-3-O-acyl N-acetylglycosamine deacetylase family protein
At1g25210	0	39.0648	UDP-3-O-acyl N-acetylglycosamine deacetylase family protein
At1g25210	0	39.0083	UDP-3-O-acyl N-acetylglycosamine deacetylase family protein
At1g24996	0	38.3291	similar to unknown protein [Arabidopsis thaliana] (TAIR:AT1G25097.1); similar to unknown protein [Arabidopsis thaliana] (TAIR:AT1G24822.1); similar to unknown protein [Arabidopsis thaliana] (TAIR:AT1G25170.1)
At3g47965	0	36.6248	unknown protein
At1g25210	0	36.4134	UDP-3-O-acyl N-acetylglycosamine deacetylase family protein
At3g33064	0	35.1831	similar to unknown protein [Arabidopsis thaliana] (TAIR:AT1G41770.1)
At2g46450	0	34.9963	ATCNGC12 (cyclic nucleotide gated channel 12); cyclic nucleotide binding / ion channel
At2g06570	0	34.1937	similar to unknown protein [Arabidopsis thaliana] (TAIR:AT2G06645.1)
At5g05060	0	33.5318	similar to cysteine protease inhibitor [Arabidopsis thaliana] (TAIR:AT5G05040.1); contains InterPro domain Arabidopsis thaliana cystatin-related protein; (InterPro:IPR006525)
At4g09200	0	30.8942	SPla/RYanodine receptor (SPRY) domain-containing protein
At5g11280	0	30.6642	similar to unknown protein [Arabidopsis thaliana] (TAIR:AT1G80200.1); similar to Ankyrin [Medicago truncatula] (GB:ABE78998.1)
At1g35710	0	29.9992	"leucine-rich repeat transmembrane protein kinase, putative"
At1g42367	0	27.7623	similar to unknown protein [Arabidopsis thaliana] (TAIR:AT3G30700.1)
At1g24145	0	24.024	unknown protein
At2g04380	0	22.8559	unknown protein
At3g44630	0	22.559	"disease resistance protein RPP1-WsB-like (TIR-NBS-LRR class), putative"
At1g31580	0	22.0988	ECS1
At1g59218	0	21.8541	ATP binding / protein binding
At4g34410	0	21.3641	"AP2 domain-containing transcription factor, putative"
At3g50770	0	19.9365	"calmodulin-related protein, putative"
At1g23960	0	19.5921	"similar to unknown protein [Arabidopsis thaliana] (TAIR:AT1G23970.1); contains InterPro domain Protein of unknown function DUF626, Arabidopsis thaliana; (InterPro:IPR006462)"
At1g65370	0	17.9851	meprin and TRAF homology domain-containing protein / MATH domain-containing protein
At5g52760	0	16.7567	heavy-metal-associated domain-containing protein
At2g46460	0	16.496	"similar to unknown protein [Arabidopsis thaliana] (TAIR:AT1G47497.1); similar to 52O08_2 [Brassica rapa subsp. pekinensis] (GB:AAZ67547.1); contains InterPro domain Polynucleotidyl transferase, Ribonuclease H fold; (InterPro:IPR012337)"
At3g44630	0	14.7814	"disease resistance protein RPP1-WsB-like (TIR-NBS-LRR class), putative"
At1g11280	0	14.63	carbohydrate binding / kinase
At5g17350	0	13.7168	similar to unknown protein [Arabidopsis thaliana] (TAIR:AT3G03280.1); similar to conserved hypothetical protein [Medicago truncatula] (GB:ABE92227.1); contains InterPro domain TGS-like; (InterPro:IPR012676)
At4g14400	0	13.2759	ACD6 (ACCELERATED CELL DEATH 6); protein binding
At1g59124	0	13.0979	"disease resistance protein (CC-NBS-LRR class), putative / PRM1 homolog, putative"
At1g80840	0	12.2478	WRKY40 (WRKY DNA-binding protein 40); transcription factor
At2g24600	0	12.0126	ankyrin repeat family protein
At4g00430	0	12.0027	TMP-C (plasma membrane intrinsic protein 1;4); water channel
At1g66540	0	11.7792	"cytochrome P450, putative"
At2g17040	0	11.7062	ANAC036 (Arabidopsis NAC domain containing protein 36); transcription factor
At5g24660	0	11.2888	similar to unknown protein [Arabidopsis thaliana] (TAIR:AT5G24655.1); similar to unknown protein [Brassica rapa subsp. pekinensis] (GB:AAQ92331.1)
At5g25980	0	10.4286	"TGG2 (GLUCOSIDE GLUCOHYDROLASE 2); hydrolase, hydrolyzing O-glycosyl compounds"
At4g29780	0	9.9128	similar to unknown protein [Arabidopsis thaliana] (TAIR:AT5G12010.1); similar to Os01g0582600 [Oryza sativa (japonica cultivar-group)] (GB:NP_001043414.1); similar to Os05g0593000 [Oryza sativa (japonica cultivar-group)] (GB:NP_001056499.1); similar to unknown protein [Oryza sativa (japonica cultivar-group)] (GB:BAD72250.1)
At3g08900	0	9.7048	"RGP3 (REVERSIBLY GLYCOSYLATED POLYPEPTIDE 3); alpha-1,4-glucan-protein synthase (UDP-forming)"
At1g58270	0	9.3159	ZW9
At2g46400	0	9.2778	WRKY46 (WRKY DNA-binding protein 46); transcription factor
At4g21460	0	9.1505	similar to unknown protein [Arabidopsis thaliana] (TAIR:AT3G18240.2); similar to Os08g0513300 [Oryza sativa (japonica cultivar-group)] (GB:NP_001062225.1); similar to Protein involved in high osmolarity signaling pathway (ISS) [Ostreococcus tauri] (GB:CAL57599.1); contains domain SUBFAMILY NOT NAMED (PTHR13490:SF4); contains domain FAMILY NOT NAMED (PTHR13490)
At3g09270	0	9.0865	ATGSTU8 (Arabidopsis thaliana Glutathione S-transferase (class tau) 8); glutathione transferase
At1g61340	0	8.9926	F-box family protein
At3g51860	0	8.7428	CAX3 (cation exchanger 3); cation:cation antiporter
At5g20230	0	8.5484	ATBCB (ARABIDOPSIS BLUE-COPPER-BINDING PROTEIN); copper ion binding
At5g51620	0	8.4765	Identical to UPF0172 protein At5g55940 [Arabidopsis Thaliana] (GB:Q9FG71); similar to EMB2731 (EMBRYO DEFECTIVE 2731) [Arabidopsis thaliana] (TAIR:AT5G55940.1); similar to putative CPF 0172 family protein [Salicornia bigelovii] (GB:ABD97881.1); contains InterPro domain Protein of unknown function UPF0172; (InterPro:IPR005366)
At3g09160	0	8.2245	RNA recognition motif (RRM)-containing protein
At2g32680	0	8.141	FRO2 (FERRIC REDUCTION OXIDASE 2); ferric-chelate reductase
At1g66090	0	8.0992	"disease resistance protein (TIR-NBS class), putative"
At3g14210	0	7.9808	ESM1 (EPITHIOSPECIFIER MODIFIER 1); carboxylic ester hydrolase
At3g55980	0	7.98	zinc finger (CCCH-type) family protein
At3g26290	0	7.8923	"CYP71B26 (cytochrome P450, family 71, subfamily B, polypeptide 26); oxygen binding"
At2g26740	0	7.7725	ATSEH (Arabidopsis thaliana soluble epoxide hydrolase); epoxide hydrolase
At1g63360	0	7.7286	"disease resistance protein (CC-NBS-LRR class), putative"
At4g16950	0	7.6508	RPP5 (RECOGNITION OF PERONOSPORA PARASITICA 5)
At1g65190	0	7.2268	protein kinase family protein
At2g06025	0	7.1476	GCN5-related N-acetyltransferase (GNAT) family protein
At5g32161	0	6.9285	similar to unknown protein [Arabidopsis thaliana] (TAIR:AT4G05636.1)
At5g45630	0	6.8179	similar to unknown protein [Arabidopsis thaliana] (TAIR:AT4G18980.1); similar to hypothetical protein MBP_91N22.56 [Musa balbisiana] (GB:ABF70130.1); contains InterPro domain Protein of unknown function DUF584; (InterPro:IPR007608)
At3g46080	0	6.7605	zinc finger (C2H2 type) family protein
At1g52905	0	6.6843	similar to unknown protein [Arabidopsis thaliana] (TAIR:AT1G27565.1)
At4g12545	0.0304894	6.5445	protease inhibitor/seed storage/lipid transfer protein (LTP) family protein
At3g23250	0	6.5297	AtMYB15/AtY19/MYB15 (myb domain protein 15); DNA binding
At2g15050	0	6.3004	LTP; lipid binding
At4g25470	0	6.2897	CBF2 (FREEZING TOLERANCE QTL 4); DNA binding / transcription factor/ transcriptional activator
At3g60420	0	6.2271	similar to unknown protein [Arabidopsis thaliana] (TAIR:AT3G60450.1); similar to pRIB5 protein [Ribes nigrum] (GB:CAA07566.1); contains InterPro domain Phosphoglycerate mutase; (InterPro:IPR013078); contains InterPro domain PRIB5; (InterPro:IPR012398)
At5g10380	0	6.2078	zinc finger (C3HC4-type RING finger) family protein
At3g50930	0	6.192	AAA-type ATPase family protein
At2g15050	0	6.1286	LTP; lipid binding
At5g50915	0	6.0701	basic helix-loop-helix (bHLH) family protein
At2g14580	0	5.9311	ATPRB1 (Arabidopsis thaliana basic pathogenesis-related protein 1)
At3g16450	0	5.8388	jacalin lectin family protein
At1g73330	0	5.8115	ATDR4 (Arabidopsis thaliana drought-repressed 4)
At3g47480	0	5.7467	calcium-binding EF hand family protein
At1g03420	0	5.7156	-
At1g21550	0	5.7093	"calcium-binding protein, putative"
At5g56910	0	5.7037	cysteine protease inhibitor
At1g56660	0	5.6831	similar to unknown protein [Arabidopsis thaliana] (TAIR:AT3G28770.1); similar to KED [Nicotiana tabacum] (GB:BAA95789.1)
At5g39190	0	5.6263	GLP2A (GERMIN-LIKE PROTEIN 2A); manganese ion binding / metal ion binding / nutrient reservoir
At1g68945	0	5.4984	unknown protein
At3g09162	0	5.4414	unknown protein
At5g51190	0	5.4206	"AP2 domain-containing transcription factor, putative"
At4g20480	0	5.3871	similar to unknown protein [Arabidopsis thaliana] (TAIR:AT1G05400.1); similar to 80C09_3 [Brassica rapa subsp. pekinensis] (GB:AAZ41814.1); similar to Os07g0637200 [Oryza sativa (japonica cultivar-group)] (GB:NP_001060400.1); similar to Os11g0167300 [Oryza sativa (japonica cultivar-group)] (GB:NP_001065838.1); contains InterPro domain Protein of unknown function DUF537; (InterPro:IPR007491)
At2g41100	0	5.3352	TCH3 (TOUCH 3)
At1g16260	0	5.3256	protein kinase family protein
At1g23020	0	5.3095	ATFRO3/FRO3 (FERRIC REDUCTION OXIDASE 3); ferric-chelate reductase
At5g54710	0	5.2692	ankyrin repeat family protein
At1g27730	0	5.227	STZ (SALT TOLERANCE ZINC FINGER); nucleic acid binding / transcription factor/ zinc ion binding
At4g15620	0	5.1746	integral membrane family protein
At5g10760	0.050328	5.1712	aspartyl protease family protein
At5g39680	0	5.1471	calcium-binding EF hand family protein
At2g32680	0	5.1388	disease resistance family protein
At5g46260	0	5.0346	"disease resistance protein (TIR-NBS class), putative"
At4g24570	0	5.0146	mitochondrial substrate carrier family protein
At5g27270	0	5.0004	pentatricopeptide (PPR) repeat-containing protein
At4g19690	0	4.9784	IRT1 (IRON-REGULATED TRANSPORTER 1); cadmium ion transporter/ iron ion transporter/ manganese ion transporter/ zinc ion transporter
At3g12170	0	4.9642	DNAJ heat shock N-terminal domain-containing protein
At4g08260	0	4.9037	"protein phosphatase 2C, putative / PP2C, putative"
At2g05100	0	4.8315	LHCB2.1 (Photosystem II light harvesting complex gene 2.1); chlorophyll binding
At3g25010	0	4.8287	disease resistance family protein
At3g48090	0	4.82	EDS1 (ENHANCED DISEASE SUSCEPTIBILITY 1); signal transducer/ triacylglycerol lipase
At5g37540	0	4.8171	aspartyl protease family protein
At4g12720	0	4.8113	AtNUDT7 (ARABIDOPSIS THALIANA NUDIX HYDROLASE HOMOLOG 7); hydrolase
At2g30020	0	4.7964	"protein phosphatase 2C, putative / PP2C, putative"
At4g11280	0	4.7551	ACS6 (1-AMINOCYCLOPROPANE-1-CARBOXYLIC ACID (ACC) SYNTHASE 6)
At1g23130	0	4.746	Bet v I allergen family protein
At2g05185	0	4.6531	similar to unknown protein [Arabidopsis thaliana] (TAIR:AT2G05185.1)
At1g18300	0	4.6098	ATNUDT4 (Arabidopsis thaliana Nudix hydrolase homolog 4); hydrolase
At4g29670	0.0304894	4.5575	thioredoxin family protein
At2g15050	0	4.553	LTP; lipid binding
At4g22160	0	4.532	unknown protein
At1g78070	0	4.5245	WD-40 repeat family protein
At2g27090	0	4.504	harpin-induced protein-related / HIN1-related / harpin-responsive protein-related
At1g21250	0	4.4283	WAK1 (CELL WALL-ASSOCIATED KINASE); kinase
At1g33560	0	4.3995	ADR1 (ACTIVATED DISEASE RESISTANCE 1)
At4g14910	0	4.3764	IGPD (Imidazoleglycerol-phosphate dehydratase)
At1g73540	0	4.366	ATNUDT21 (Arabidopsis thaliana Nudix hydrolase homolog 21); hydrolase
At1g58602	0	4.3469	ATP binding / protein binding
At2g41100	0	4.2924	TCH3 (TOUCH 3)
At3g46090	0	4.2836	ZAT7; nucleic acid binding / transcription factor/ zinc ion binding
At3g44670	0	4.2822	ATP binding / nucleoside-triphosphatase/ nucleotide binding / protein binding / transmembrane receptor
At5g25440	0	4.2812	protein kinase family protein
At2g07777	0	4.2688	Identical to Mitochondrial protein AtMg01090 (ORF262) [Arabidopsis Thaliana] (GB:P92541;GB:Q6DSS8;GB:Q8S875); similar to unknown protein [Arabidopsis thaliana] (TAIR:AT2G07777.1); similar to hypothetical protein BrnapMp007 [Brassica napus] (GB:YP_717106.1); contains domain ATP SYNTHASE 9 MITOCHONDRIAL (PTHR10031)
At1g76650	0.050328	4.2465	calcium-binding EF hand family protein
At2g46600	0	4.2419	"calcium-binding protein, putative"
At3g32150	0	4.2279	similar to unknown protein [Arabidopsis thaliana] (TAIR:AT3G32190.1)
At2g38480	0	4.2173	WRKY33 (WRKY DNA-binding protein 33); transcription factor
At1g52890	0	4.2055	ANAC019 (Arabidopsis NAC domain containing protein 19); transcription factor
At1g74450	0	4.175	similar to unknown protein [Arabidopsis thaliana] (TAIR:AT1G18740.1); similar to Protein of unknown function DUF793 [Medicago truncatula] (GB:ABE83157.1); contains InterPro domain Protein of unknown function DUF793; (InterPro:IPR008511)
At1g65490	0	4.1422	similar to unknown protein [Arabidopsis thaliana] (TAIR:AT1G65500.1)
At5g66985	0	4.1268	unknown protein
At3g43740	0	4.1122	leucine-rich repeat family protein
At5g43620	0	4.0927	S-locus protein-related
At1g28370	0	4.0694	ATERF11/ERF11 (ERF domain protein 11); DNA binding / transcription factor/ transcriptional repressor
At3g04210	0	4.0623	"disease resistance protein (TIR-NBS class), putative"
At5g58570	0	4.027	unknown protein
At4g01590	0	3.9588	similar to unknown protein [Arabidopsis thaliana] (TAIR:AT4G35680.1); similar to Calcium-binding EF-hand [Medicago truncatula] (GB:ABE94451.1); similar to Os07g0611600 [Oryza sativa (japonica cultivar-group)] (GB:NP_001060249.1)
At3g16450	0	3.9404	jacalin lectin family protein
At2g41010	0	3.9225	ATCAMBP25 (ARABIDOPSIS THALIANA CALMODULIN (CAM)-BINDING PROTEIN OF 25 KDA); calmodulin binding
At1g35320	0	3.9067	similar to unknown protein [Arabidopsis thaliana] (TAIR:AT4G09260.1)
At2g40000	0	3.9009	"similar to unknown protein [Arabidopsis thaliana] (TAIR:AT3G55840.1); similar to putative Hs1pro-1-like receptor [Glycine max] (GB:AAG44839.1); contains InterPro domain Hs1pro-1, C-terminal; (InterPro:IPR009743); contains InterPro domain Hs1pro-1, N-terminal; (InterPro:IPR009869)"
At4g33050	0	3.8993	EDA39 (embryo sac development arrest 39); calmodulin binding
At1g15010	0	3.8941	similar to unknown protein [Arabidopsis thaliana] (TAIR:AT2G01300.1); similar to Os01g0121500 [Oryza sativa (japonica cultivar-group)] (GB:NP_001041876.1); similar to Os01g0121600 [Oryza sativa (japonica cultivar-group)] (GB:NP_001041877.1)
At5g23010	0	3.8895	MAM1 (2-isopropylmalate synthase 3); 2-isopropylmalate synthase
At3g44260	0	3.8869	"CCR4-NOT transcription complex protein, putative"
At3g50840	0	3.846	phototropic-responsive NPH3 family protein
At5g47370	0	3.8372	HAT2; transcription factor
At3g16450	0	3.8169	jacalin lectin family protein
At4g14365	0	3.8026	zinc finger (C3HC4-type RING finger) family protein / ankyrin repeat family protein
At2g27080	0	3.8002	harpin-induced protein-related / HIN1-related / harpin-responsive protein-related
At1g59359	0	3.7449	"40S ribosomal protein S2, putative"
At1g80940	0	3.7386	similar to predicted protein [Populus alba x Populus tremula] (GB:AAR14272.1)
At3g29760	0	3.7293	NLI interacting factor (NIF) family protein
At3g48240	0	3.7212	octicosapeptide/Phox/Bem1p (PB1) domain-containing protein
At1g59900	0	3.7148	AT-E1 ALPHA (pyruvate dehydrogenase complex E1 alpha subunit); pyruvate dehydrogenase (acetyl-transferring)
At3g29575	0	3.713	similar to unknown protein [Arabidopsis thaliana] (TAIR:AT1G13740.1); similar to Os07g0602900 [Oryza sativa (japonica cultivar-group)] (GB:NP_001060209.1); similar to expressed protein [Oryza sativa (japonica cultivar-group)] (GB:ABF94628.1); similar to Os03g0419100 [Oryza sativa (japonica cultivar-group)] (GB:NP_001050378.1); contains InterPro domain Protein of unknown function DUF1675; (InterPr…
At1g50750	0.10862	3.7058	similar to unknown protein [Arabidopsis thaliana] (TAIR:AT1G50790.1); similar to hypothetical protein [Oryza sativa (japonica cultivar-group)] (GB:AAO60015.1); contains InterPro domain Protein of unknown function DUF1723; (InterPro:IPR013541)
At2g41410	0	3.6616	"calmodulin, putative"
At4g11211	0	3.6565	unknown protein
At5g41740	0.0304894	3.6474	"disease resistance protein (TIR-NBS-LRR class), putative"
At1g66160	0	3.6443	U-box domain-containing protein
At1g26560	0	3.6263	glycosyl hydrolase family 1 protein
At5g51730	0	3.6006	nucleotide binding
At4g22520	0	3.5985	protease inhibitor/seed storage/lipid transfer protein (LTP) family protein
At1g27770	0	3.5907	ACA1 (autoinhibited Ca2+ -ATPase 1); calcium-transporting ATPase/ calmodulin binding
At5g22250	0	3.5768	"CCR4-NOT transcription complex protein, putative"
At5g42050	0	3.576	similar to unknown protein [Arabidopsis thaliana] (TAIR:AT3G27090.1); similar to N-rich protein [Glycine max] (GB:CAI44933.1); contains domain KELCH-RELATED PROTEINS (PTHR23230); contains domain no description (SM00767); contains domain gb def: Hypothetical protein At5g42050 (PTHR23230:SF16)
At4g13100	0	3.5717	zinc finger (C3HC4-type RING finger) family protein
At5g58570	0	3.5641	-
At5g42090	0	3.5558	similar to unknown protein [Arabidopsis thaliana] (TAIR:AT3G09570.1); similar to unknown [Sorghum bicolor] (GB:AAQ06259.1); contains InterPro domain Lung seven transmembrane receptor; (InterPro:IPR009637)
At1g19180	0	3.5541	similar to unknown protein [Arabidopsis thaliana] (TAIR:AT1G74950.1); similar to PnFL-2 [Ipomoea nil] (GB:AAG49896.1); similar to Os07g0615200 [Oryza sativa (japonica cultivar-group)] (GB:NP_001060268.1); contains InterPro domain ZIM; (InterPro:IPR010399)
At1g27770	0	3.5535	ACA1 (autoinhibited Ca2+ -ATPase 1); calmodulin binding
At2g22500	0	3.5393	mitochondrial substrate carrier family protein
At5g22580	0	3.5128	Identical to Protein At5g22580 [Arabidopsis Thaliana] (GB:Q9FK81); similar to stable protein 1-related [Arabidopsis thaliana] (TAIR:AT3G17210.1); similar to hypothetical protein [Cucumis melo] (GB:BAD93607.1); contains InterPro domain Stress responsive alpha-beta barrel; (InterPro:IPR013097); contains InterPro domain Dimeric alpha-beta barrel; (InterPro:IPR011008)
At4g16950	0	3.5106	RPP5 (RECOGNITION OF PERONOSPORA PARASITICA 5)
At2g25980	0	3.496	jacalin lectin family protein
At2g31890	0	3.4935	"leucine-rich repeat transmembrane protein kinase, putative"
At5g44920	0	3.4908	Toll-Interleukin-Resistance (TIR) domain-containing protein
At1g67970	0	3.4785	AT-HSFA8 (Arabidopsis thaliana heat shock transcription factor A8); DNA binding / transcription factor
At3g03470	0	3.4382	"CYP89A9 (cytochrome P450, family 87, subfamily A, polypeptide 9); oxygen binding"
At5g25980	0	3.43	"TGG2 (GLUCOSIDE GLUCOHYDROLASE 2); hydrolase, hydrolyzing O-glycosyl compounds"
At4g39890	0	3.4284	AtRABH1c (Arabidopsis Rab GTPase homolog H1c); GTP binding
At1g31440	0	3.4153	SH3 domain-containing protein 1 (SH3P1)
At4g22590	0	3.4124	"trehalose-6-phosphate phosphatase, putative"
At4g16920	0	3.4039	"disease resistance protein (TIR-NBS-LRR class), putative"
At5g55450	0	3.4018	protease inhibitor/seed storage/lipid transfer protein (LTP) family protein
At2g35930	0	3.4016	U-box domain-containing protein
At5g25040	0	3.3999	transporter
At1g59359	0	3.3987	"40S ribosomal protein S2, putative"
At5g51620	0	3.3878	similar to EMB2731 (EMBRYO DEFECTIVE 2731) [Arabidopsis thaliana] (TAIR:AT5G55940.1); similar to putative CPF 0172 family protein [Salicornia bigelovii] (GB:ABD97881.1); contains InterPro domain Protein of unknown function UPF0172; (InterPro:IPR005366)
At2g26150	0	3.3858	ATHSFA2 (Arabidopsis thaliana heat shock transcription factor A2); DNA binding / transcription factor
At4g19515	0	3.372	disease resistance family protein
At2g30250	0	3.3178	WRKY25 (WRKY DNA-binding protein 25); transcription factor
At4g17490	0	3.3169	ATERF6 (ETHYLENE RESPONSIVE ELEMENT BINDING FACTOR 6); DNA binding / transcription factor
At1g60190	0	3.314	armadillo/beta-catenin repeat family protein / U-box domain-containing protein
At4g08850	0	3.2916	leucine-rich repeat family protein / protein kinase family protein
At3g06890	0	3.271	similar to oxidoreductase/ transition metal ion binding [Arabidopsis thaliana] (TAIR:AT2G31940.1); similar to Os03g0343800 [Oryza sativa (japonica cultivar-group)] (GB:NP_001050080.1); similar to hypothetical protein [Oryza sativa (japonica cultivar-group)] (GB:BAC16010.1)
At3g46600	0	3.2703	scarecrow transcription factor family protein
At2g41240	0.050328	3.2678	basic helix-loop-helix (bHLH) family protein
At5g41790	0.0304894	3.2636	CIP1 (COP1-INTERACTIVE PROTEIN 1)
At5g50640	0	3.2589	CBS domain-containing protein / octicosapeptide/Phox/Bemp1 (PB1) domain-containing protein
At1g19180	0.0304894	3.2456	similar to unknown protein [Arabidopsis thaliana] (TAIR:AT1G74950.1); similar to PnFL-2 [Ipomoea nil] (GB:AAG49896.1); contains InterPro domain ZIM; (InterPro:IPR010399)
At1g21010	0	3.245	similar to unknown protein [Arabidopsis thaliana] (TAIR:AT1G76600.1); similar to TMV response-related gene product [Nicotiana tabacum] (GB:BAB41200.1)
At1g53885	0	3.2435	senescence-associated protein-related
At1g53170	0	3.2389	ATERF-8/ATERF8 (ETHYLENE RESPONSE ELEMENT BINDING FACTOR 4); DNA binding / transcription factor/ transcriptional repressor
At4g22160	0	3.2164	unknown protein
At3g01830	0	3.2133	"calmodulin-related protein, putative"
At4g24390	0.050328	3.2058	F-box family protein (FBX14)
At5g03210	0	3.195	unknown protein
At1g20690	0	3.1885	similar to F-box family protein [Arabidopsis thaliana] (TAIR:AT1G20940.1); contains domain SUBFAMILY NOT NAMED (PTHR13711:SF8); contains domain SWI/SNF-RELATED CHROMATIN BINDING PROTEIN (PTHR13711)
At4g24380	0	3.1852	similar to unknown protein [Arabidopsis thaliana] (TAIR:AT5G65400.1); similar to H0818E04.16 [Oryza sativa (indica cultivar-group)] (GB:CAH67099.1); contains InterPro domain Protein of unknown function DUF341; (InterPro:IPR005645)
At3g43740	0	3.185	leucine-rich repeat family protein
At5g50670	0	3.1825	"squamosa promoter-binding protein, putative"
At4g23810	0	3.1778	WRKY53 (WRKY DNA-binding protein 53); transcription factor
At1g56670	0	3.1706	GDSL-motif lipase/hydrolase family protein
At2g23810	0	3.1665	TET8 (TETRASPANIN8)
At5g22300	0	3.1635	NIT4 (NITRILASE 4)
At3g45960	0	3.1633	ATEXLA3 (ARABIDOPSIS THALIANA EXPANSIN-LIKE A3)
At2g17840	0	3.1607	ERD7 (EARLY-RESPONSIVE TO DEHYDRATION 7)
At1g27100	0	3.145	similar to unknown protein [Arabidopsis thaliana] (TAIR:AT1G69890.1); similar to Cytosolic fatty-acid binding; Actin-crosslinking proteins [Medicago truncatula] (GB:ABE82702.1); contains InterPro domain Protein of unknown function DUF569; (InterPro:IPR007679); contains InterPro domain Actin-crosslinking proteins; (InterPro:IPR008999)
At1g23710	0	3.1415	similar to unknown protein [Arabidopsis thaliana] (TAIR:AT1G70420.1); similar to Os01g0639600 [Oryza sativa (japonica cultivar-group)] (GB:NP_001043675.1); similar to Protein of unknown function DUF1645 [Medicago truncatula] (GB:ABE93113.1); contains InterPro domain Protein of unknown function DUF1645; (InterPro:IPR012442)
At3g46620	0	3.1391	zinc finger (C3HC4-type RING finger) family protein
At4g23870	0	3.1258	similar to unknown protein [Arabidopsis thaliana] (TAIR:AT4G11020.1)
At4g34150	0	3.1155	C2 domain-containing protein
At4g13100	0	3.115	zinc finger (C3HC4-type RING finger) family protein
At5g05410	0.0304894	3.1026	DREB2A (DRE-BINDING PROTEIN 2A); DNA binding / transcription factor/ transcriptional activator
At5g50670	0	3.1008	"squamosa promoter-binding protein, putative"
At1g49630	0	3.0966	ATPREP2; metalloendopeptidase
At2g14080	0	3.0864	"disease resistance protein (TIR-NBS-LRR class), putative"
At4g02130	0	3.0844	"GATL6/LGT10; polygalacturonate 4-alpha-galacturonosyltransferase/ transferase, transferring glycosyl groups / transferase, transferring hexosyl groups"
At2g15280	0	3.0837	reticulon family protein (RTNLB10)
At1g54050	0.050328	3.0771	17.4 kDa class III heat shock protein (HSP17.4-CIII)
At5g47230	0	3.0749	ERF5 (ETHYLENE RESPONSIVE ELEMENT BINDING FACTOR 5); DNA binding / transcription factor/ transcriptional activator
At5g17240	0	3.0711	SET domain-containing protein
At1g03410	0	3.0515	2A6
At1g69490	0	3.047	"NAP (NAC-LIKE, ACTIVATED BY AP3/PI); transcription factor"
At5g50640	0	3.0453	CBS domain-containing protein / octicosapeptide/Phox/Bemp1 (PB1) domain-containing protein
At5g58770	0	3.0402	"dehydrodolichyl diphosphate synthase, putative / DEDOL-PP synthase, putative"
At4g02970	0	3.0219	AT7SL-1 (ARABIDOPSIS 7SL RNA 1)
At1g77120	0	3.0122	ADH1 (ALCOHOL DEHYDROGENASE 1); alcohol dehydrogenase
At1g62710	0	3.0119	BETA-VPE (vacuolar processing enzyme beta); cysteine-type endopeptidase
At4g29900	0	3.011	ACA10 (autoinhibited Ca2+ -ATPase 10); calcium-transporting ATPase/ calmodulin binding
At3g29375	0.0304894	2.9987	XH domain-containing protein
At3g44970	0	2.9769	cytochrome P450 family protein
At1g67865	0	2.9761	similar to unknown protein [Arabidopsis thaliana] (TAIR:AT1G67860.1)
At5g37770	0	2.9667	TCH2 (TOUCH 2); calcium ion binding
At3g56880	0	2.958	VQ motif-containing protein
At1g49630	0	2.9557	ATPREP2; metalloendopeptidase
At5g62570	0	2.9511	calmodulin-binding protein
At4g22120	0	2.944	early-responsive to dehydration protein-related / ERD protein-related
At2g40140	0	2.9437	CZF1/ZFAR1
At5g25340	0	2.9302	similar to unknown protein [Arabidopsis thaliana] (TAIR:AT4G32270.1); similar to Ubiquitin [Medicago truncatula] (GB:ABE81772.1); contains domain no description (G3D.3.10.20.90); contains domain Ubiquitin-like (SSF54236)
At1g66160	0.050328	2.9195	U-box domain-containing protein
At4g27654	0.050328	2.9171	unknown protein
At3g11820	0	2.9096	SYP121 (syntaxin 121); t-SNARE
At1g09070	0	2.9094	(AT)SRC2/SRC2 (SOYBEAN GENE REGULATED BY COLD-2); protein binding
At3g25830	0	2.9064	"ATTPS-CIN (TERPENE SYNTHASE-LIKE SEQUENCE-1,8-CINEOLE); myrcene/(E)-beta-ocimene synthase"
At2g27090	0	2.9006	harpin-induced protein-related / HIN1-related / harpin-responsive protein-related
At4g09210	0	2.8989	similar to unknown protein [Arabidopsis thaliana] (TAIR:AT4G09260.1)
At1g69840	0	2.888	band 7 family protein
At3g06470	0	2.8867	GNS1/SUR4 membrane family protein
At3g52340	0	2.8837	SPP2 (SPP2); sucrose-phosphatase
At5g04720	0	2.8786	ADR1-L2 (ADR1-LIKE 2); ATP binding / nucleoside-triphosphatase/ nucleotide binding / protein binding
At2g07722	0	2.8775	Identical to Hypothetical mitochondrial protein AtMg00170/AtMg00620 (ORF139b/ORF139a) [Arabidopsis Thaliana] (GB:P94024;GB:Q8RUI2); similar to hypothetical protein NitaMp112 [Nicotiana tabacum] (GB:YP_173450.1)
At5g22460	0	2.873	esterase/lipase/thioesterase family protein
At2g40270	0	2.8671	protein kinase family protein
At1g62150	0	2.8635	mitochondrial transcription termination factor-related / mTERF-related
At4g02410	0	2.8615	lectin protein kinase family protein
At3g53650	0	2.8585	"histone H2B, putative"
At5g62170	0	2.8546	similar to unknown protein [Arabidopsis thaliana] (TAIR:AT5G51850.1); similar to OSJNBb0085F13.7 [Oryza sativa (japonica cultivar-group)] (GB:CAE02760.2); similar to B0616E02-H0507E05.9 [Oryza sativa (indica cultivar-group)] (GB:CAH67833.1)
At3g49360	0	2.8475	glucosamine/galactosamine-6-phosphate isomerase family protein
At3g59080	0	2.8434	DNA binding
At4g11890	0.050328	2.8372	protein kinase family protein
At2g21045	0	2.8347	similar to unknown protein [Arabidopsis thaliana] (TAIR:AT5G66170.2); similar to Rhodanese-like [Medicago truncatula] (GB:ABE79521.1); contains InterPro domain Rhodanese-like; (InterPro:IPR001763)
At5g23460	0	2.8222	unknown protein
At1g76600	0	2.8221	similar to unknown protein [Arabidopsis thaliana] (TAIR:AT1G21010.1); similar to TMV response-related gene product [Nicotiana tabacum] (GB:BAB41200.1)
At2g43290	0	2.8193	MSS3 (MULTICOPY SUPPRESSORS OF SNF4 DEFICIENCY IN YEAST 3); calcium ion binding
At5g59550	0	2.8126	zinc finger (C3HC4-type RING finger) family protein
At3g02070	0	2.8106	OTU-like cysteine protease family protein
At1g32640	0	2.8067	ATMYC2 (JASMONATE INSENSITIVE 1); DNA binding / transcription factor
At1g59218	0	2.8012	ATP binding / protein binding
At3g19580	0	2.7994	AZF2 (ARABIDOPSIS ZINC-FINGER PROTEIN 2); nucleic acid binding / transcription factor/ zinc ion binding
At1g18740	0.0304894	2.7913	similar to unknown protein [Arabidopsis thaliana] (TAIR:AT1G74450.1); similar to Protein of unknown function DUF793 [Medicago truncatula] (GB:ABE83157.1); contains InterPro domain Protein of unknown function DUF793; (InterPro:IPR008511)
At1g80860	0	2.7907	N-methyltransferase
At5g25350	0.0304894	2.7866	EBF2 (EIN3-BINDING F BOX PROTEIN 2)
At5g66210	0	2.7769	CPK28 (calcium-dependent protein kinase 28)
At1g69570	0	2.7713	Dof-type zinc finger domain-containing protein
At2g26360	0	2.7542	binding
At5g53050	0	2.7538	hydrolase
At3g49530	0.0304894	2.7485	ANAC062 (Arabidopsis NAC domain containing protein 62); transcription factor
At2g44290	0	2.7483	protease inhibitor/seed storage/lipid transfer protein (LTP) family protein (YLS3)
At1g65060	0.0304894	2.7471	4CL3 (4-coumarate:CoA ligase 3); 4-coumarate-CoA ligase
At4g27657	0.0304894	2.7466	similar to unknown protein [Arabidopsis thaliana] (TAIR:AT4G27652.1)
At1g43910	0.0304894	2.7385	AAA-type ATPase family protein
At5g38720	0.0304894	2.7294	similar to unknown protein [Arabidopsis thaliana] (TAIR:AT1G56660.1); similar to conserved hypothetical protein [Medicago truncatula] (GB:ABE79302.1); contains domain RIBOSOMAL RNA PROCESSING PROTEIN 7-RELATED (PTHR13191)
At2g01180	0	2.7276	ATPAP1 (PHOSPHATIDIC ACID PHOSPHATASE 1); phosphatidate phosphatase
At1g68840	0	2.7226	RAV2 (REGULATOR OF THE ATPASE OF THE VACUOLAR MEMBRANE); DNA binding / transcription factor
At1g79170	0	2.7188	similar to unknown protein [Arabidopsis thaliana] (TAIR:AT3G28590.1)
At2g26750	0	2.7078	"epoxide hydrolase, putative"
At5g59820	0	2.7077	RHL41 (RESPONSIVE TO HIGH LIGHT 41); nucleic acid binding / transcription factor/ zinc ion binding
At1g01140	0	2.7003	CIPK9 (CBL-INTERACTING PROTEIN KINASE 9); kinase
At1g04310	0	2.6938	ERS2 (ETHYLENE RESPONSE SENSOR 2); receptor
At1g01140	0	2.6905	CIPK9 (CBL-INTERACTING PROTEIN KINASE 9); kinase
At4g16950	0	2.6859	RPP5 (RECOGNITION OF PERONOSPORA PARASITICA 5)
At4g00050	0	2.6706	UNE10 (unfertilized embryo sac 10); DNA binding / transcription factor
At1g66400	0.0304894	2.6665	"calmodulin-related protein, putative"
At2g07675	0	2.6606	ribosomal protein L2
At5g24590	0.0304894	2.6542	TIP (TCV-INTERACTING PROTEIN); transcription factor
At3g14595	0	2.6535	"similar to unknown protein [Arabidopsis thaliana] (TAIR:AT1G17080.1); similar to Os01g0667100 [Oryza sativa (japonica cultivar-group)] (GB:NP_001043806.1); similar to Os05g0564800 [Oryza sativa (japonica cultivar-group)] (GB:NP_001056334.1); similar to Os01g0242900 [Oryza sativa (japonica cultivar-group)] (GB:NP_001042559.1); contains domain 60S RIBOSOMAL PROTEIN L18A (PTHR10052); contains domai…
At4g21380	0	2.6452	ARK3 (Arabidopsis Receptor Kinase 3); kinase
At5g67430	0	2.6416	GCN5-related N-acetyltransferase (GNAT) family protein
At1g64660	0	2.6403	ATMGL; catalytic/ methionine gamma-lyase
At1g07135	0	2.6394	glycine-rich protein
At4g09260	0	2.6394	similar to unknown protein [Arabidopsis thaliana] (TAIR:AT4G09210.1)
At1g75990	0	2.638	"26S proteasome regulatory subunit S3, putative (RPN3)"
At2g25250	0	2.6322	similar to unknown protein [Arabidopsis thaliana] (TAIR:AT4G32020.1)
At1g20450	0	2.619	ERD10/LTI45 (EARLY RESPONSIVE TO DEHYDRATION 10)
At5g62560	0	2.6173	armadillo/beta-catenin repeat family protein / U-box domain-containing protein
At2g32210	0	2.6172	similar to unknown protein [Arabidopsis thaliana] (TAIR:AT2G32190.1); similar to conserved hypothetical protein [Medicago truncatula] (GB:ABD32591.1)
At5g19240	0.0304894	2.6167	Identical to Putative GPI-anchored protein At5g19240 precursor [Arabidopsis Thaliana] (GB:Q84VZ5;GB:Q8H7A4); similar to unknown protein [Arabidopsis thaliana] (TAIR:AT5G19230.1); similar to Os07g0645000 [Oryza sativa (japonica cultivar-group)] (GB:NP_001060451.1); similar to unknown protein [Oryza sativa (japonica cultivar-group)] (GB:BAC07018.1); contains domain PR-1-like (SSF55797)
At5g20380	0	2.6079	transporter-related
At4g15910	0	2.6027	ATDI21 (Arabidopsis thaliana drought-induced 21)
At5g63130	0.0304894	2.6019	octicosapeptide/Phox/Bem1p (PB1) domain-containing protein
At2g05510	0.050328	2.6019	glycine-rich protein
At1g23900	0	2.5994	GAMMA-ADAPTIN 1 (GAMMA-ADAPTIN 1); clathrin binding
At4g19510	0	2.5987	"disease resistance protein (TIR-NBS-LRR class), putative"
At1g19050	0	2.5983	ARR7 (RESPONSE REGULATOR 7); transcription regulator/ two-component response regulator
At1g63720	0.0727012	2.5978	similar to hydroxyproline-rich glycoprotein family protein [Arabidopsis thaliana] (TAIR:AT4G25620.1); similar to unknown [Thellun (GB:ABJ98061.1)
At5g22860	0	2.5944	serine carboxypeptidase S28 family protein
At1g62630	0	2.5918	"disease resistance protein (CC-NBS-LRR class), putative"
At5g24450	0	2.5902	similar to unknown protein [Arabidopsis thaliana] (TAIR:AT3G49410.1); similar to Os01g0528100 [Oryza sativa (japonica cultivar-group)] (GB:NP_001043232.1); similar to transcription factor-like protein [Oryza sativa (japonica cultivar-group)] (GB:BAD73508.1); contains domain FAMILY NOT NAMED (PTHR13230); contains domain SUBFAMILY NOT NAMED (PTHR13230:SF1)
At2g14255	0	2.5896	zinc finger (DHHC type) family protein
At2g30040	0.050328	2.589	MAPKKK14 (Mitogen-activated protein kinase kinase kinase 14); kinase
At1g06010	0	2.5889	similar to OSJNBa0084K01.1 [Oryza sativa (japonica cultivar-group)] (GB:CAE04829.1)
At1g59124	0	2.5887	"disease resistance protein (CC-NBS-LRR class), putative / PRM1 homolog, putative"
At3g27990	0	2.5859	-
At2g32190	0	2.5859	similar to unknown protein [Arabidopsis thaliana] (TAIR:AT2G32210.1)
At1g02660	0	2.5814	lipase class 3 family protein
At5g61600	0.0304894	2.5777	ethylene-responsive element-binding family protein
At1g72920	0	2.5774	"disease resistance protein (TIR-NBS class), putative"
At1g07430	0	2.5725	"protein phosphatase 2C, putative / PP2C, putative"
At3g15210	0	2.5712	ATERF-4/ATERF4/ERF4/RAP2.5 (ETHYLENE RESPONSIVE ELEMENT BINDING FACTOR 4); DNA binding / protein binding / transcription factor/ transcriptional repressor
At4g22310	0	2.5602	similar to unknown protein [Arabidopsis thaliana] (TAIR:AT4G14695.1); similar to Os08g0344300 [Oryza sativa (japonica cultivar-group)] (GB:NP_001061597.1); similar to Os07g0449100 [Oryza sativa (japonica cultivar-group)] (GB:NP_001059546.1); similar to Protein of unknown function UPF0041 [Medicago truncatula] (GB:ABD28486.1); contains InterPro domain Protein of unknown function UPF0041; (InterPro…
At3g59220	0	2.5585	PRN (PIRIN); calmodulin binding
At1g59359	0	2.5467	"40S ribosomal protein S2, putative"
At4g34131	0	2.543	"UGT73B3 (UDP-glucosyl transferase 73B3); UDP-glycosyltransferase/ abscisic acid glucosyltransferase/ transferase, transferring hexosyl groups"
At1g23890	0.0304894	2.5409	NHL repeat-containing protein
At2g38180	0	2.5405	GDSL-motif lipase/hydrolase family protein
At2g41090	0	2.5394	"calmodulin-like calcium-binding protein, 22 kDa (CaBP-22)"
At5g06320	0	2.5145	NHL3 (NDR1/HIN1-like 3)
At1g23140	0.0304894	2.5143	C2 domain-containing protein
At1g65970	0	2.5078	"CYP98A8 (cytochrome P450, family 98, subfamily A, polypeptide 8); oxygen binding"
At5g01540	0.050328	2.5036	"lectin protein kinase, putative"
At1g19080	0.0304894	2.4949	TTN10 (TITAN 10)
At2g01340	0	2.4868	similar to unknown protein [Arabidopsis thaliana] (TAIR:AT1G71015.1); similar to unknown [Glycine max] (GB:AAG38147.1)
At2g26530	0.154354	2.4831	AR781
At2g36220	0	2.4767	similar to unknown protein [Arabidopsis thaliana] (TAIR:AT3G52710.1); similar to Os11g0153300 [Oryza sativa (japonica cultivar-group)] (GB:NP_001065777.1); similar to calcium/calmodulin protein kinase 1 [Nicotiana tabacum] (GB:AAN71903.1)
At1g78070	0	2.4766	WD-40 repeat family protein
At3g16150	0.154354	2.4739	"L-asparaginase, putative / L-asparagine amidohydrolase, putative"
At1g70000	0	2.4674	DNA-binding family protein
At3g15590	0	2.4608	"DNA-binding protein, putative"
At2g05940	0.0304894	2.4584	"protein kinase, putative"
At3g13080	0	2.4494	ATMRP3 (Arabidopsis thaliana multidrug resistance-associated protein 3)
At2g07140	0	2.4446	F-box family protein
At3g18440	0	2.4443	similar to unknown protein [Arabidopsis thaliana] (TAIR:AT1G18420.1); similar to Putative expressed protein [Brassica oleracea] (GB:AAW81734.1); contains InterPro domain Protein of unknown function UPF0005; (InterPro:IPR006214)
At4g34390	0	2.4433	XLG2 (extra-large GTP-binding protein 2); signal transducer
At3g45640	0	2.4388	ATMPK3 (MITOGEN-ACTIVATED PROTEIN KINASE 3); MAP kinase/ kinase/ protein kinase
At3g13080	0	2.4368	ATMRP3 (Arabidopsis thaliana multidrug resistance-associated protein 3)
At3g08720	0	2.4357	"ATPK19/ATPK2 (ARABIDOPSIS THALIANA SERINE/THREONINE PROTEIN KINASE 19, ARABIDOPSIS THALIANA SERINE/THREONINE PROTEIN KINASE 2); kinase"
At1g19020	0	2.429	similar to unknown protein [Arabidopsis thaliana] (TAIR:AT3G48180.1); similar to conserved hypothetical protein [Medicago truncatula] (GB:ABE82379.1)
At1g01140	0	2.4279	CIPK9 (CBL-INTERACTING PROTEIN KINASE 9); kinase
At2g03980	0	2.4132	GDSL-motif lipase/hydrolase family protein
At2g44080	0	2.4126	ARL (ARGOS-LIKE)
At5g44380	0	2.4114	FAD-binding domain-containing protein
At3g25830	0	2.41	"ATTPS-CIN (TERPENE SYNTHASE-LIKE SEQUENCE-1,8-CINEOLE); myrcene/(E)-beta-ocimene synthase"
At3g14650	0	2.4095	"CYP72A11 (cytochrome P450, family 72, subfamily A, polypeptide 11); oxygen binding"
At3g02140	0	2.4089	TMAC2 (TWO OR MORE ABRES-CONTAINING GENE 2)
At3g04640	0	2.4052	glycine-rich protein
At2g42760	0.050328	2.4009	similar to unknown protein [Arabidopsis thaliana] (TAIR:AT2G31560.2); similar to conserved hypothetical protein [Medicago truncatula] (GB:ABE80754.1)
At5g43150	0	2.3994	similar to hypothetical protein MtrDRAFT_AC141109g4v1 [Medicago truncatula] (GB:ABE79896.1)
At1g48320	0	2.3991	thioesterase family protein
At1g23970	0	2.3982	"similar to unknown protein [Arabidopsis thaliana] (TAIR:AT1G23950.2); contains InterPro domain Protein of unknown function DUF626, Arabidopsis thaliana; (InterPro:IPR006462)"
At5g43470	0	2.3786	RPP8 (RECOGNITION OF PERONOSPORA PARASITICA 8)
At3g52400	0	2.3761	SYP122 (syntaxin 122); t-SNARE
At3g25020	0	2.3714	disease resistance family protein
At2g44200	0	2.3687	similar to unknown protein [Arabidopsis thaliana] (TAIR:AT2G44195.1); similar to hypothetical protein DDBDRAFT_0218547 [Dictyostelium discoideum AX4] (GB:XP_638919.1); similar to Os08g0500200 [Oryza sativa (japonica cultivar-group)] (GB:NP_001062154.1); contains domain gb def: Expressed protein (At2g44200/F6E13.34) (PTHR16196:SF2); contains domain UNCHARACTERIZED (PTHR16196)
At4g27280	0	2.3687	calcium-binding EF hand family protein
At1g20450	0	2.3578	ERD10/LTI45 (EARLY RESPONSIVE TO DEHYDRATION 10)
At3g61890	0	2.3538	ATHB-12 (ARABIDOPSIS THALIANA HOMEOBOX PROTEIN 1); transcription factor
At4g21930	0.0304894	2.3521	similar to unknown protein [Arabidopsis thaliana] (TAIR:AT1G61930.1); similar to Protein of unknown function DUF584 [Medicago truncatula] (GB:ABE80969.1); similar to Os07g0516300 [Oryza sativa (japonica cultivar-group)] (GB:NP_001059782.1); contains InterPro domain Protein of unknown function DUF584; (InterPro:IPR007608)
At5g21090	0	2.3502	"leucine-rich repeat protein, putative"
At5g22860	0	2.3496	serine carboxypeptidase S28 family protein
At1g52100	0	2.3474	jacalin lectin family protein
At1g65985	0	2.3469	"similar to unknown protein [Arabidopsis thaliana] (TAIR:AT1G67150.2); similar to Plant protein of unknown function [Medicago truncatula] (GB:ABE78995.1); contains InterPro domain Protein of unknown function DUF247, plant; (InterPro:IPR004158)"
At2g46270	0.154354	2.3448	GBF3 (G-BOX BINDING FACTOR 3); transcription factor
At3g50970	0	2.342	LTI30/XERO2 (LOW TEMPERATURE-INDUCED 30)
At2g34650	0	2.3406	PID (PINOID); kinase
At2g41430	0	2.3376	ERD15 (EARLY RESPONSIVE TO DEHYDRATION 15)
At1g61210	0	2.3308	"WD-40 repeat family protein / katanin p80 subunit, putative"
At3g23920	0	2.326	BMY7/TR-BAMY (beta-amylase 7); beta-amylase
At2g44180	0.154354	2.3251	MAP2A (METHIONINE AMINOPEPTIDASE 2A); methionyl aminopeptidase
At5g11590	0	2.324	TINY2 (TINY2); DNA binding / transcription factor
At1g67930	0	2.3239	similar to unknown protein [Arabidopsis thaliana] (TAIR:AT1G24600.1)
At5g55790	0	2.3199	unknown protein
At1g53625	0	2.3125	similar to unknown protein [Arabidopsis thaliana] (TAIR:AT1G53620.1); similar to PREDICTED: hypothetical protein [Rattus norve (GB:XP_001059180.1); similar to hypothetical protein FG03825.1 [Gibberella zeae PH-1] (GB:XP_384001.1)
At4g27652	0	2.3101	similar to unknown protein [Arabidopsis thaliana] (TAIR:AT4G27657.1)
At5g26680	0	2.3063	"endonuclease, putative"
At3g50800	0.050328	2.3059	similar to unknown protein [Arabidopsis thaliana] (TAIR:AT5G66580.1); similar to TMV response-related gene product [Nicotiana tabacum] (GB:BAB41200.1)
At3g52450	0.0883603	2.3052	U-box domain-containing protein
At2g03870	0	2.3048	"small nuclear ribonucleoprotein, putative / snRNP, putative / Sm protein, putative"
At3g14840	0	2.299	leucine-rich repeat family protein / protein kinase family protein
At4g25710	0.0304894	2.2971	kelch repeat-containing F-box family protein
At4g33300	0	2.2944	ADR1-L1 (ADR1-LIKE 1); ATP binding / protein binding
At5g53740	0.0304894	2.293	similar to unknown protein [Arabidopsis thaliana] (TAIR:AT5G53905.1)
At5g10695	0.0304894	2.2903	similar to unknown protein [Arabidopsis thaliana] (TAIR:AT5G57123.1); similar to conserved hypothetical protein [Medicago truncatula] (GB:ABD28467.1); contains domain Glucocorticoid receptor-like (DNA-binding domain) (SSF57716)
At4g31530	0	2.2902	catalytic/ coenzyme binding
At1g06080	0	2.2885	ADS1 (DELTA 9 DESATURASE 1); oxidoreductase
At5g43470	0	2.2883	RPP8 (RECOGNITION OF PERONOSPORA PARASITICA 8)
At1g11960	0.0727012	2.2874	early-responsive to dehydration protein-related / ERD protein-related
At2g32930	0	2.2838	ZFN2 (ZINC FINGER PROTEIN 2); nucleic acid binding
At4g15630	0	2.2826	integral membrane family protein
At5g64180	0	2.2817	similar to Os12g0502100 [Oryza sativa (japonica cultivar-group)] (GB:NP_001066826.1)
At5g05270	0	2.2761	chalcone-flavanone isomerase family protein
At2g46270	0.0304894	2.2734	GBF3 (G-BOX BINDING FACTOR 3); transcription factor
At1g01720	0.0304894	2.2727	ATAF1 (Arabidopsis NAC domain containing protein 2); transcription factor
At1g67860	0.0304894	2.2711	similar to unknown protein [Arabidopsis thaliana] (TAIR:AT1G67865.1)
At1g65520	0	2.2692	enoyl-CoA hydratase/isomerase family protein
At5g50650	0	2.2681	"WD-40 repeat family protein / St12p protein, putative"
At1g72510	0	2.2654	"similar to unknown protein [Arabidopsis thaliana] (TAIR:AT2G09970.1); similar to 4Fe-4S ferredoxin, iron-sulfur binding [Medicago truncatula] (GB:ABE81755.1); contains InterPro domain Protein of unknown function DUF1677, plant; (InterPro:IPR012876)"
At4g01870	0	2.2626	tolB protein-related
At1g73500	0	2.2608	ATMKK9 (Arabidopsis thaliana MAP kinase kinase 9); kinase
At5g24850	0	2.2602	CRY3 (CRYPTOCHROME 3); DNA binding / DNA photolyase/ FMN binding
At1g23460	0	2.2582	polygalacturonase
At3g25590	0	2.2575	similar to Os04g0591300 [Oryza sativa (japonica cultivar-group)] (GB:NP_001053712.1); similar to Os02g0693000 [Oryza sativa (japonica cultivar-group)] (GB:NP_001047799.1); similar to OSJNBa0009P12.10 [Oryza sativa (japonica cultivar-group)] (GB:CAH68541.2)
At3g17800	0	2.2566	mRNA level of the MEB5.2 gene (At3g17800) remains unchanged after cutting the inflorescence stem
At3g16860	0.0304894	2.2427	phytochelatin synthetase-related
At1g12620	0	2.2398	pentatricopeptide (PPR) repeat-containing protein
At5g55420	0.0304894	2.2365	DNA-binding family protein
At5g02280	0	2.2334	NAK; kinase
At1g20510	0.050328	2.2296	OPCL1 (OPC-8:0 COA LIGASE1); 4-coumarate-CoA ligase
At4g23570	0	2.2276	SGT1A (Suppressor of G2 (Two) 1A); binding
At5g53450	0.0304894	2.2266	ORG1 (OBP3-RESPONSIVE GENE 1); kinase
At1g60710	0	2.2264	ATB2; oxidoreductase
At1g28480	0.050328	2.2243	glutaredoxin family protein
At2g36630	0	2.2239	similar to unknown protein [Arabidopsis thaliana] (TAIR:AT2G25737.1); similar to Os03g0726500 [Oryza sativa (japonica cultivar-group)] (GB:NP_001051136.1); similar to membrane protein-like protein [Glycine max] (GB:ABC47859.1); contains InterPro domain Protein of unknown function DUF81; (InterPro:IPR002781)
At2g47550	0.050328	2.2154	-
At3g52430	0	2.2119	PAD4 (PHYTOALEXIN DEFICIENT 4); triacylglycerol lipase
At5g48380	0	2.2097	leucine-rich repeat family protein / protein kinase family protein
At1g67360	0	2.2092	rubber elongation factor (REF) family protein
At4g33920	0	2.2074	protein phosphatase 2C family protein / PP2C family protein
At2g19590	0.0304894	2.2038	ACO1 (ACC OXIDASE 1); 1-aminocyclopropane-1-carboxylate oxidase
At3g23470	0	2.2013	cyclopropane-fatty-acyl-phospholipid synthase
At1g63420	0	2.1989	"similar to unknown protein [Arabidopsis thaliana] (TAIR:AT3G48980.1); similar to unknown protein [Arabidopsis thaliana] (TAIR:AT5G23850.1); similar to OSIGBa0159I10.7 [Oryza sativa (indica cultivar-group)] (GB:CAH67462.1); similar to Os02g0642700 [Oryza sativa (japonica cultivar-group)] (GB:NP_001047557.1); similar to Lipopolysaccharide-modifying protein [Medicago truncatula] (GB:ABD33425.1); co…
At4g30290	0	2.1962	"ATXTH19 (XYLOGLUCAN ENDOTRANSGLUCOSYLASE/HYDROLASE 19); hydrolase, acting on glycosyl bonds"
At2g46270	0	2.196	GBF3 (G-BOX BINDING FACTOR 3); transcription factor
At1g29690	0	2.1944	CAD1 (CONSTITUTIVELY ACTIVATED CELL DEATH 1); oxidoreductase
At5g41140	0.0727012	2.1924	similar to unknown protein [Arabidopsis thaliana] (TAIR:AT1G63300.1); similar to putative myosin [Oryza sativa (japonica cultivar-group)] (GB:AAO72668.1); contains domain no description (G3D.1.20.5.170); contains domain MYOSIN HEAVY CHAIN-RELATED (PTHR23160); contains domain Tubulin chaperone cofactor A (SSF46988)
At2g41640	0.0304894	2.1913	similar to unknown protein [Arabidopsis thaliana] (TAIR:AT3G57380.1); similar to glycosyltransferase [Medicago truncatula] (GB:CAI30145.1); contains InterPro domain Protein of unknown function DUF563; (InterPro:IPR007657)
At5g61010	0	2.1878	ATEXO70E2 (EXOCYST SUBUNIT EXO70 FAMILY PROTEIN E2); protein binding
At5g64110	0.0304894	2.1828	"peroxidase, putative"
At4g08555	0.0304894	2.1814	unknown protein
At5g54490	0.0304894	2.1789	PBP1 (PINOID-BINDING PROTEIN 1); calcium ion binding
At4g01540	0	2.1773	ANAC068/NTM1 (NAC WITH TRANSMEMBRANE MOTIF1)
At3g44610	0	2.1764	protein kinase family protein
At3g20600	0	2.1761	NDR1 (NON RACE-SPECIFIC DISEASE RESISTANCE 1); signal transducer
At5g64310	0	2.1737	AGP1 (ARABINOGALACTAN-PROTEIN 1)
At3g24520	0	2.1733	AT-HSFC1 (Arabidopsis thaliana heat shock transcription factor C1); DNA binding / transcription factor
At5g47550	0.050328	2.1718	"cysteine protease inhibitor, putative / cystatin, putative"
At2g36080	0	2.1682	"DNA-binding protein, putative"
At5g60030	0.154354	2.1657	similar to unknown protein [Arabidopsis thaliana] (TAIR:AT1G56660.1); similar to PREDICTED: hypothetical protein [Mus musculus] (GB:XP_983740.1)
At5g57270	0	2.1639	"similar to unknown protein [Arabidopsis thaliana] (TAIR:AT4G25870.1); similar to Protein of unknown function DUF266, plant [Medicago truncatula] (GB:ABD28621.1); contains InterPro domain Protein of unknown function DUF266, plant; (InterPro:IPR004949)"
At4g33940	0	2.1617	zinc finger (C3HC4-type RING finger) family protein
At3g23150	0	2.1616	ETR2 (ETHYLENE RESPONSE 2); receptor
At3g56400	0.0304894	2.1614	WRKY70 (WRKY DNA-binding protein 70); transcription factor
At5g02490	0.050328	2.1584	heat shock cognate 70 kDa protein 2 (HSC70-2) (HSP70-2)
At5g05760	0	2.1558	SYP31 (T-SNARE SED 5); t-SNARE
At2g19580	0.0883603	2.1556	TET2 (TETRASPANIN2)
At5g59220	0	2.1544	"protein phosphatase 2C, putative / PP2C, putative"
At5g24210	0	2.1506	lipase class 3 family protein
At3g47500	0	2.1487	CDF3 (CYCLING DOF FACTOR 3); DNA binding / protein binding / transcription factor
At1g58520	0	2.1474	RXW8
At5g26000	0	2.1426	"TGG1 (THIOGLUCOSIDE GLUCOHYDROLASE 1); hydrolase, hydrolyzing O-glycosyl compounds"
At5g63320	0.206464	2.1381	"similar to GTE8 (GLOBAL TRANSCRIPTION FACTOR GROUP E8), DNA binding [Arabidopsis thaliana] (TAIR:AT3G27260.1); similar to putative bromodomain-containing protein [Oryza sativa (japonica cultivar-group)] (GB:BAD08859.1); contains domain FALZ-RELATED BROMODOMAIN-CONTAINING PROTEINS (PTHR22880); contains domain GCN5 GENERAL CONTROL OF AMINO-ACID SYNTHESIS 5-LIKE 2, GCNL2 (PTHR22880:SF2)"
At1g69730	0.0304894	2.1346	protein kinase family protein
At1g72930	0	2.1319	TIR (TOLL/INTERLEUKIN-1 RECEPTOR-LIKE); transmembrane receptor
At1g16130	0.050328	2.1285	WAKL2 (WALL ASSOCIATED KINASE-LIKE 2); kinase
At1g56600	0	2.1272	"ATGOLS2 (ARABIDOPSIS THALIANA GALACTINOL SYNTHASE 2); transferase, transferring glycosyl groups / transferase, transferring hexosyl groups"
At5g45110	0.0883603	2.1264	NPR3 (NPR1-LIKE PROTEIN 3); protein binding
At1g28670	0	2.1254	ARAB-1 (Arabidopsis lipase); carboxylic ester hydrolase
At1g30500	0	2.1237	CCAAT-binding transcription factor (CBF-B/NF-YA) family protein
At4g04570	0	2.1231	protein kinase family protein
At1g22890	0	2.1222	similar to unknown protein [Arabidopsis thaliana] (TAIR:AT5G44568.1); contains domain FAMILY NOT NAMED (PTHR12953); contains domain SUBFAMILY NOT NAMED (PTHR12953:SF10)
At4g22490	0	2.1208	protease inhibitor/seed storage/lipid transfer protein (LTP) family protein
At1g71340	0	2.1088	glycerophosphoryl diester phosphodiesterase family protein
At1g42990	0	2.1069	ATBZIP60 (BASIC REGION/LEUCINE ZIPPER MOTIF 60); DNA binding / transcription factor
At2g24100	0.050328	2.1051	similar to unknown protein [Arabidopsis thaliana] (TAIR:AT4G30780.1); similar to hypothetical protein MtrDRAFT_AC126784g9v2 [Medicago truncatula] (GB:ABE94678.1)
At1g79520	0.0304894	2.1024	cation efflux family protein
At5g42530	0.050328	2.1007	similar to ECS1 [Arabidopsis thaliana] (TAIR:AT1G31580.1)
At5g66460	0.0304894	2.0995	"(1-4)-beta-mannan endohydrolase, putative"
At1g12880	0	2.0978	ATNUDT12 (Arabidopsis thaliana Nudix hydrolase homolog 12); hydrolase
At2g07751	0	2.0976	NADH dehydrogenase subunit 3
At3g21150	0	2.0971	zinc finger (B-box type) family protein
At1g20450	0	2.0937	ERD10/LTI45 (EARLY RESPONSIVE TO DEHYDRATION 10)
At5g36910	0	2.0903	THI2.2 (THIONIN 2.2); toxin receptor binding
At1g71070	0	2.0872	glycosyltransferase family 14 protein / core-2/I-branching enzyme family protein
At1g01470	0	2.0847	LEA14 (LATE EMBRYOGENESIS ABUNDANT 14)
At3g54990	0	2.0835	SMZ (SCHLAFMUTZE)
At1g49050	0	2.0811	aspartyl protease family protein
At5g50665	0.0304894	2.08	similar to unknown protein [Arabidopsis thaliana] (TAIR:AT5G50565.1)
At1g19485	0	2.0797	AT hook motif-containing protein
At1g72890	0	2.0762	"disease resistance protein (TIR-NBS class), putative"
At5g55990	0.0304894	2.0743	CBL2 (calcineurin B-like protein 2); calcium ion binding
At1g64380	0.0304894	2.0724	"AP2 domain-containing transcription factor, putative"
At1g48100	0	2.0678	glycoside hydrolase family 28 protein / polygalacturonase (pectinase) family protein
At4g25300	0.0304894	2.0614	"oxidoreductase, 2OG-Fe(II) oxygenase family protein"
At1g28610	0	2.0594	"GDSL-motif lipase, putative"
At1g22190	0	2.0587	"AP2 domain-containing transcription factor, putative"
At2g35710	0	2.0549	glycogenin glucosyltransferase (glycogenin)-related
At1g72910	0.0304894	2.0532	"disease resistance protein (TIR-NBS class), putative"
At5g48020	0	2.0526	similar to hypothetical protein DDBDRAFT_0189346 [Dictyostelium discoideum AX4] (GB:XP_647101.1); similar to Os02g0717500 [Oryza sativa (japonica cultivar-group)] (GB:NP_001047933.1); contains domain no description (G3D.3.50.60.10); contains domain Clavaminate synthase-like (SSF51197); contains domain FE(II)/ ASCORBATE OXIDASE SUPERFAMILY (PTHR10209)
At2g44840	0.0304894	2.0517	ATERF13/EREBP (ETHYLENE-RESPONSIVE ELEMENT BINDING FACTOR 13); DNA binding / transcription factor
At3g50960	0.163201	2.0501	pentatricopeptide (PPR) repeat-containing protein
At5g08540	0.0304894	2.0443	"similar to Os04g0527800 [Oryza sativa (japonica cultivar-group)] (GB:NP_001053370.1); similar to RNA-binding protein RBM5 and related proteins, contain G-patch and RRM domains (ISS) [Ostreococcus tauri] (GB:CAL57083.1)"
At1g51700	0	2.0434	ADOF1 (Arabidopsis dof zinc finger protein 1); DNA binding / transcription factor
At1g32920	0.0304894	2.0419	similar to unknown protein [Arabidopsis thaliana] (TAIR:AT1G32928.1)
At5g49820	0	2.0405	EMB1879 (EMBRYO DEFECTIVE 1879)
At3g51100	0	2.0404	similar to Os06g0713900 [Oryza sativa (japonica cultivar-group)] (GB:NP_001058569.1); similar to unknown protein [Oryza sativa (japonica cultivar-group)] (GB:BAD54105.1)
At2g40920	0.0304894	2.0397	F-box family protein
At1g06640	0	2.038	"2-oxoglutarate-dependent dioxygenase, putative"
At3g25600	0	2.0369	"calmodulin, putative"
At1g14280	0	2.0365	PKS2 (PHYTOCHROME KINASE SUBSTRATE 2)
At5g59740	0	2.036	UDP-galactose/UDP-glucose transporter-related
At4g08870	0	2.0315	"arginase, putative"
At1g17620	0	2.0309	similar to unknown protein [Arabidopsis thaliana] (TAIR:AT5G11890.1); similar to Heavy metal transport/detoxification protein; Harpin-induced 1 [Medicago truncatula] (GB:ABE94112.1); contains InterPro domain Harpin-induced 1; (InterPro:IPR010847)
At4g20860	0	2.026	FAD-binding domain-containing protein
At2g25580	0	2.0209	binding
At1g06000	0	2.0197	UDP-glucoronosyl/UDP-glucosyl transferase family protein
At3g25250	0	2.0193	AGC2-1 (OXIDATIVE SIGNAL-INDUCIBLE1); kinase
At2g32810	0.0304894	2.0191	AP4.3A; ATP binding / protein kinase
At5g55250	0	2.0187	IAMT1 (IAA CARBOXYLMETHYLTRANSFERASE 1)
At1g59640	0	2.0159	"ZCW32 (BIGPETAL, BIGPETALUB); DNA binding / transcription factor"
At5g53050	0	2.0132	hydrolase
At5g38940	0	2.013	manganese ion binding / metal ion binding / nutrient reservoir
At5g55180	0	2.0119	glycosyl hydrolase family 17 protein
At2g41150	0	2.0091	similar to unknown protein [Arabidopsis thaliana] (TAIR:AT3G56750.1); similar to expressed protein [Oryza sativa (japonica cultivar-group)] (GB:ABF96132.1)
At4g13100	0	2.0084	zinc finger (C3HC4-type RING finger) family protein
At2g45680	0	2.0055	"TCP family transcription factor, putative"
14 vs WT represents the comparison of wild-type Arabidopsis thaliana and the MaASR transgenic line L14
