# Supplementary material for: A Novel Role for Banana MaASR in the Regulation of Flowering Time in Transgenic Arabidopsis
Source: PLoS One. 2016 Aug 3;11(8):e0160690. doi: 10.1371/journal.pone.0160690 (PMC4972433; doi:10.1371/journal.pone.0160690)
Supplement: S4 Table — (XLS) [file pone.0160690.s010.xls]

## Sheet: Sheet1
Table S4. Down-regulated genes in the expression profile microarray (14 vs WT).
Gene ID	q-value(%)	Fold Change	Annotation
At2g22410	0.0597968	0.4996	pentatricopeptide (PPR) repeat-containing protein
At1g65420	0.0597968	0.4995	Identical to Ycf20-like protein [Arabidopsis Thaliana] (GB:O80813); similar to unknown protein [Arabidopsis thaliana] (TAIR:AT3G56830.3); similar to Protein of unknown function DUF565 [Medicago truncatula] (GB:ABE93092.1); contains InterPro domain Protein of unknown function DUF565; (InterPro:IPR007572)
At5g65010	0.0597968	0.4982	ASN2 (ASPARAGINE SYNTHETASE 2); asparagine synthase (glutamine-hydrolyzing)
At3g63160	0.0386739	0.4977	"similar to outer envelope membrane protein, putative [Arabidopsis thaliana] (TAIR:AT3G52420.1); similar to chloroplast outer envelope membrane protein [Erysimum cheiri] (GB:AAK52964.1)"
At4g18520	0.0597968	0.496	binding
At4g15480	0.26144	0.496	"UGT84A1; UDP-glycosyltransferase/ sinapate 1-glucosyltransferase/ transferase, transferring glycosyl groups"
At2g45960	0.0597968	0.4953	PIP1B (plasma membrane intrinsic protein 1;2)
At3g01640	0.660067	0.4948	GHMP kinase family protein
At1g50270	0.39325	0.4943	pentatricopeptide (PPR) repeat-containing protein
At4g22212	0.0949173	0.4939	Encodes a defensin-like (DEFL) family protein.
At5g20830	0.250518	0.4936	SUS1 (SUCROSE SYNTHASE 1); UDP-glycosyltransferase/ sucrose synthase
At5g64620	0.0597968	0.4935	C/VIF2 (CELL WALL / VACUOLAR INHIBITOR OF FRUCTOSIDASE 2); pectinesterase inhibitor
At5g18770	0.0386739	0.4926	F-box family protein
At2g43520	0.0386739	0.4922	ATTI2 (ARABIDOPSIS THALIANA TRYPSIN INHIBITOR PROTEIN 2); trypsin inhibitor
At1g52060	0.193318	0.4905	similar to jacalin lectin family protein [Arabidopsis thaliana] (TAIR:AT1G52070.1); similar to jasmonate inducible protein [Brassica napus] (GB:CAA72271.1); contains InterPro domain Jacalin-related lectin; (InterPro:IPR001229)
At1g51940	0.10862	0.4904	protein kinase family protein / peptidoglycan-binding LysM domain-containing protein
At5g28770	0.170389	0.4892	BZO2H3 (basic leucine zipper O2 homolog 3); DNA binding / transcription factor
At5g17160	0.193318	0.4877	similar to unknown protein [Arabidopsis thaliana] (TAIR:AT3G03130.1); similar to hypothetical protein MtrDRAFT_AC144806g2v1 [Medicago truncatula] (GB:ABE91887.1)
At4g30660	0	0.4874	"hydrophobic protein, putative / low temperature and salt responsive protein, putative"
At3g20130	0.170389	0.4865	"CYP705A22 (cytochrome P450, family 705, subfamily A, polypeptide 22)"
At2g35820	0	0.4861	similar to unknown protein [Arabidopsis thaliana] (TAIR:AT2G35810.1); similar to hypothetical protein MtrDRAFT_AC152818g11v1 [Medicago truncatula] (GB:ABE77875.1)
At3g48730	0.0597968	0.4843	"GSA2 (GLUTAMATE-1-SEMIALDEHYDE 2,1-AMINOMUTASE 2); glutamate-1-semialdehyde 2,1-aminomutase"
At2g32100	0.0597968	0.4841	ATOFP16/OFP16 (Arabidopsis thaliana ovate family protein 16)
At3g46480	0.280516	0.4837	"oxidoreductase, 2OG-Fe(II) oxygenase family protein"
At1g80440	0.407004	0.4824	kelch repeat-containing F-box family protein
At4g34250	0.476331	0.4814	"fatty acid elongase, putative"
At3g45680	0	0.4812	proton-dependent oligopeptide transport (POT) family protein
At5g33300	0.0597968	0.4809	chromosome-associated kinesin-related
At5g64380	0.0597968	0.4798	"fructose-1,6-bisphosphatase family protein"
At2g43050	0.478362	0.4797	pectinesterase family protein
At2g29170	2.77458	0.4793	"short-chain dehydrogenase/reductase (SDR) family protein / tropinone reductase, putative"
At1g67830	0.0386739	0.4788	ATFXG1 (ALPHA-FUCOSIDASE 1); alpha-L-fucosidase/ carboxylic ester hydrolase
At5g38610	0.0386739	0.4786	invertase/pectin methylesterase inhibitor family protein
At2g35690	0	0.4777	ACX5 (ACYL-COA OXIDASE 5); acyl-CoA oxidase
At2g02500	0.0386739	0.477	ISPD (2-C-METHYL-D-ERYTHRITOL 4-PHOSPHATE CYTIDYLTRANSFERASE)
At1g69900	0.0386739	0.4765	similar to unknown protein [Arabidopsis thaliana] (TAIR:AT1G27100.1); similar to Cytosolic fatty-acid binding; Actin-crosslinking proteins [Medicago truncatula] (GB:ABE82702.1); contains InterPro domain Protein of unknown function DUF569; (InterPro:IPR007679); contains InterPro domain Actin-crosslinking proteins; (InterPro:IPR008999)
At5g59320	0.149103	0.4756	LTP3 (LIPID TRANSFER PROTEIN 3); lipid binding
At5g39790	0.0949173	0.4734	5'-AMP-activated protein kinase beta-1 subunit-related
At4g34030	0.0949173	0.4733	MCCB (3-METHYLCROTONYL-COA CARBOXYLASE); biotin carboxylase
At5g52540	0.0597968	0.473	similar to unknown protein [Arabidopsis thaliana] (TAIR:AT5G24000.1); similar to Protein of unknown function DUF819 [Medicago truncatula] (GB:ABE85318.1); contains InterPro domain Protein of unknown function DUF819; (InterPro:IPR008537)
At1g29560	0.250518	0.4711	"similar to zinc finger protein-related [Arabidopsis thaliana] (TAIR:AT1G29570.1); similar to glycoprotein 96-92, putative [Leishmania major] (GB:CAJ05675.1)"
At2g48020	0	0.4707	"sugar transporter, putative"
At5g24155	0	0.4693	"squalene monooxygenase, putative / squalene epoxidase, putative"
At3g08890	0.193318	0.4693	"similar to unknown protein [Arabidopsis thaliana] (TAIR:AT5G37070.1); similar to Protein of unknown function, DUF538 [Medicago truncatula] (GB:ABE91533.1); contains InterPro domain Protein of unknown function DUF538; (InterPro:IPR007493)"
At1g11870	0	0.4684	AtSRS (OVULE ABORTION 7); serine-tRNA ligase
At1g48760	0.0386739	0.4682	DELTA-ADR (DELTA-ADAPTIN); clathrin binding
At5g28910	0.165824	0.466	similar to unknown protein [Arabidopsis thaliana] (TAIR:AT5G28960.1); similar to Os02g0809500 [Oryza sativa (japonica cultivar-group)] (GB:NP_001048463.1)
At1g24260	0.165824	0.4658	SEP3 (SEPALLATA3); transcription factor
At3g53700	0.0386739	0.4653	MEE40 (maternal effect embryo arrest 40); binding
At5g58575	0	0.4649	"similar to hypothetical protein [Platanus x acerifolia] (GB:CAL07976.1); contains InterPro domain Sgf11, transcriptional regulation; (InterPro:IPR013246)"
At4g33610	0.391156	0.4648	glycine-rich protein
At1g49860	0.0949173	0.4646	ATGSTF14 (Arabidopsis thaliana Glutathione S-transferase (class phi) 14); glutathione transferase
At2g15960	0.0949173	0.4637	unknown protein
At1g49780	0.0386739	0.4635	U-box domain-containing protein
At1g68190	0.0740007	0.4631	zinc finger (B-box type) family protein
At1g31200	0.0597968	0.4631	ATPP2-A9 (Phloem protein 2-A9)
At5g48440	0.0949173	0.4629	oxidoreductase
At1g75380	0.0597968	0.4625	wound-responsive protein-related
At2g15890	0.407004	0.462	MEE14 (maternal effect embryo arrest 14)
At1g77520	0.452085	0.4575	O-methyltransferase family 2 protein
At2g41660	0.193318	0.4564	"similar to unknown protein [Arabidopsis thaliana] (TAIR:AT3G25640.1); similar to unknown protein [Oryza sativa (japonica cultivar-group)] (GB:BAD07762.1); contains InterPro domain Protein of unknown function DUF617, plant; (InterPro:IPR006460)"
At4g34650	0.165824	0.4537	SQS2 (SQUALENE SYNTHASE 2); farnesyl-diphosphate farnesyltransferase
At4g26530	0.0386739	0.4536	fructose-bisphosphate aldolase
At3g44800	0.170389	0.4531	meprin and TRAF homology domain-containing protein / MATH domain-containing protein
At4g03210	0	0.4528	"XTH9 (XYLOGLUCAN ENDOTRANSGLUCOSYLASE/HYDROLASE 9); hydrolase, acting on glycosyl bonds"
At3g47300	0.0386739	0.4528	selenoprotein-related
At4g21445	0	0.4528	similar to Os04g0635700 [Oryza sativa (japonica cultivar-group)] (GB:NP_001054010.1); similar to H0410G08.9 [Oryza sativa (indica cultivar-group)] (GB:CAH67654.1)
At5g37740	0.149103	0.4514	C2 domain-containing protein
At4g14060	0.0597968	0.4513	major latex protein-related / MLP-related
At1g70820	0	0.4511	"phosphoglucomutase, putative / glucose phosphomutase, putative"
At5g40380	0	0.4507	protein kinase family protein
At5g06390	0.0597968	0.4505	beta-Ig-H3 domain-containing protein / fasciclin domain-containing protein
At4g11360	0.0386739	0.4496	RHA1B (RING-H2 finger A1B); protein binding / zinc ion binding
At5g61590	0.165824	0.4496	AP2 domain-containing transcription factor family protein
At2g20720	0	0.4491	pentatricopeptide (PPR) repeat-containing protein
At3g56080	0.391156	0.449	dehydration-responsive protein-related
At1g14070	0.0386739	0.4488	"FUT7 (Fucosyltransferase 7); fucosyltransferase/ transferase, transferring glycosyl groups"
At4g24370	0	0.448	phosphorylase family protein
At3g46370	0.0597968	0.446	"leucine-rich repeat protein kinase, putative"
At3g14330	0.0949173	0.4452	pentatricopeptide (PPR) repeat-containing protein
At3g62920	0.0386739	0.442	similar to Os05g0371500 [Oryza sativa (japonica cultivar-group)] (GB:NP_001055356.1)
At3g04510	0	0.4407	"similar to LSH1 (LIGHT-DEPENDENT SHORT HYPOCOTYLS 1) [Arabidopsis thaliana] (TAIR:AT5G28490.1); similar to Ribulose bisphosphate carboxylase, large chain [Medicago truncatula] (GB:ABE90860.1); contains InterPro domain Protein of unknown function DUF640; (InterPro:IPR006936)"
At1g47820	0	0.4359	similar to unknown protein [Arabidopsis thaliana] (TAIR:AT1G47813.1); similar to hypothetical protein [Oryza sativa] (GB:AAL79720.1)
At1g77590	0	0.434	LACS9 (LONG CHAIN ACYL-COA SYNTHETASE 9); long-chain-fatty-acid-CoA ligase
At1g72030	0	0.4322	GCN5-related N-acetyltransferase (GNAT) family protein
At3g47160	0.0949173	0.4295	protein binding / zinc ion binding
At1g78450	0.25152	0.4293	SOUL heme-binding family protein
At3g60980	0	0.4258	pentatricopeptide (PPR) repeat-containing protein
At3g46950	0	0.4257	mitochondrial transcription termination factor-related / mTERF-related
At2g33830	0.407004	0.425	dormancy/auxin associated family protein
At4g10910	0.149103	0.4167	unknown protein
At3g01440	0	0.4166	oxygen evolving enhancer 3 (PsbQ) family protein
At4g08540	0	0.4139	similar to unknown protein [Arabidopsis thaliana] (TAIR:AT1G77890.1); similar to unknown protein [Oryza sativa (japonica cultivar-group)] (GB:BAC79707.1); similar to Os07g0626300 [Oryza sativa (japonica cultivar-group)] (GB:NP_001060335.1); contains domain DNA-DIRECTED RNA POLYMERASE II (PTHR21297)
At3g06870	0.0597968	0.4139	proline-rich family protein
At1g48750	0.0386739	0.4119	protease inhibitor/seed storage/lipid transfer protein (LTP) family protein
At5g40370	0	0.4108	"glutaredoxin, putative"
At5g44575	0.37144	0.4085	similar to unknown protein [Arabidopsis thaliana] (TAIR:AT5G44565.1)
At5g05590	0.0386739	0.4041	PAI2 (PHOSPHORIBOSYLANTHRANILATE ISOMERASE 2); phosphoribosylanthranilate isomerase
At5g47240	0	0.4026	ATNUDT8 (Arabidopsis thaliana Nudix hydrolase homolog 8); hydrolase
At3g18773	0.10862	0.4016	zinc finger (C3HC4-type RING finger) family protein
At1g47820	0.0386739	0.3989	similar to unknown protein [Arabidopsis thaliana] (TAIR:AT1G47813.1); similar to hypothetical protein [Oryza sativa] (GB:AAL79720.1)
At1g60095	0	0.3975	jacalin lectin family protein
At5g15180	0.0949173	0.3951	"peroxidase, putative"
At3g21770	0	0.3947	peroxidase 30 (PER30) (P30) (PRXR9)
At1g44750	0	0.3894	ATPUP11 (Arabidopsis thaliana purine permease 11)
At3g46900	0	0.388	COPT2 (Copper transporter 2); copper ion transporter
At3g25805	0.0386739	0.3871	similar to Os04g0462300 [Oryza sativa (japonica cultivar-group)] (GB:NP_001053001.1); similar to B1358B12.10 [Oryza sativa (japonica cultivar-group)] (GB:CAE76001.1)
At3g01260	0	0.3846	aldose 1-epimerase family protein
At2g30942	0.0386739	0.3833	similar to unknown protein [Arabidopsis thaliana] (TAIR:AT1G06515.2); similar to unknown protein [Oryza sativa (japonica cultivar-group)] (GB:BAC79952.1)
At3g30280	0	0.3829	transferase family protein
At5g02540	0.0597968	0.3816	short-chain dehydrogenase/reductase (SDR) family protein
At5g20935	0	0.3803	similar to Os07g0164200 [Oryza sativa (japonica cultivar-group)] (GB:NP_001058958.1); similar to hypothetical protein Tery_2896 [Trichodesmium erythraeum IMS101] (GB:YP_722537.1)
At5g55560	0	0.3797	protein kinase family protein
At1g24260	0.0386739	0.3794	SEP3 (SEPALLATA3); transcription factor
At2g22570	0	0.3765	isochorismatase hydrolase family protein
At4g23600	0.0386739	0.3744	"CORI3 (CORONATINE INDUCED 1, JASMONIC ACID RESPONSIVE 2); transaminase"
At3g15270	0	0.3742	SPL5 (SQUAMOSA PROMOTER BINDING PROTEIN-LIKE 5); DNA binding / transcription factor
At2g25810	0.0386739	0.3726	TIP4;1 (tonoplast intrinsic protein 4;1); water channel
At4g18440	0	0.3717	"adenylosuccinate lyase, putative / adenylosuccinase, putative"
At1g47813	0.0386739	0.3702	similar to unknown protein [Arabidopsis thaliana] (TAIR:AT1G47820.2)
At5g39860	0	0.368	PRE1 (PACLOBUTRAZOL RESISTANCE1); DNA binding / transcription factor
At5g20250	0.165824	0.3678	"DIN10 (DARK INDUCIBLE 10); hydrolase, hydrolyzing O-glycosyl compounds"
At4g23600	0	0.3675	"CORI3 (CORONATINE INDUCED 1, JASMONIC ACID RESPONSIVE 2); transaminase"
At3g28857	0	0.3669	transcription regulator
At5g47450	0.0597968	0.3662	AtTIP2;3 (Arabidopsis thaliana tonoplast intrinsic protein 2;3); water channel
At5g35490	0.0386739	0.3624	unknown protein
At4g27440	0	0.3613	PORB (PROTOCHLOROPHYLLIDE OXIDOREDUCTASE B); oxidoreductase/ protochlorophyllide reductase
At5g59330	0	0.3596	LTP3 (LIPID TRANSFER PROTEIN 3); lipid binding
At5g45280	0	0.352	"pectinacetylesterase, putative"
At3g21720	0.280516	0.3499	"isocitrate lyase, putative"
At2g23690	0.0386739	0.3465	similar to unknown protein [Arabidopsis thaliana] (TAIR:AT4G37240.1); similar to TMV response-related gene product [Nicotiana tabacum] (GB:BAB41200.1); similar to hypothetical protein [Oryza sativa (japonica cultivar-group)] (GB:BAC83793.1)
At3g43670	0	0.34	"copper amine oxidase, putative"
At5g45280	0	0.3383	"pectinacetylesterase, putative"
At5g24160	0	0.3379	"squalene monooxygenase 1,2 / squalene epoxidase 1,2 (SQP1,2)"
At1g56300	0.0597968	0.3369	DNAJ heat shock N-terminal domain-containing protein
At5g23570	0	0.3359	SGS3 (SUPPRESSOR OF GENE SILENCING 3)
At5g45280	0	0.334	"pectinacetylesterase, putative"
At1g78820	0	0.3332	curculin-like (mannose-binding) lectin family protein / PAN domain-containing protein
At1g04180	0	0.3326	flavin-containing monooxygenase family protein / FMO family protein
At2g16005	0.0949173	0.332	MD-2-related lipid recognition domain-containing protein / ML domain-containing protein
At5g03120	0	0.3269	similar to conserved hypothetical protein [Medicago truncatula] (GB:ABE78315.1)
At1g67040	0	0.3262	similar to unknown protein [Arabidopsis thaliana] (TAIR:AT5G26910.2); similar to Os03g0302900 [Oryza sativa (japonica cultivar-group)] (GB:NP_001049873.1)
At1g65120	0.0386739	0.3246	ubiquitin carboxyl-terminal hydrolase-related
At1g61370	0	0.3216	S-locus lectin protein kinase family protein
At3g62550	0.0386739	0.3203	universal stress protein (USP) family protein
At2g35810	0	0.3142	similar to unknown protein [Arabidopsis thaliana] (TAIR:AT2G35830.1); similar to hypothetical protein MtrDRAFT_AC152818g11v1 [Medicago truncatula] (GB:ABE77875.1)
At2g46880	0.0386739	0.3142	ATPAP14/PAP14; acid phosphatase/ protein serine/threonine phosphatase
At4g36850	0.0597968	0.3082	PQ-loop repeat family protein / transmembrane family protein
At5g23660	0.0597968	0.2999	MTN3 (ARABIDOPSIS HOMOLOG OF MEDICAGO TRUNCATULA MTN3)
At1g65120	0	0.2958	ubiquitin carboxyl-terminal hydrolase-related
At5g08030	0	0.2933	glycerophosphoryl diester phosphodiesterase family protein
At5g59310	0	0.2849	LTP4 (LIPID TRANSFER PROTEIN 4); lipid binding
At2g13660	0	0.275	unknown protein
At5g18610	0	0.2745	protein kinase family protein
At1g52000	0	0.2621	jacalin lectin family protein
At5g35480	0	0.2608	unknown protein
At1g71990	0	0.2546	"FUT13 (fucosyltransferase 13); fucosyltransferase/ transferase, transferring glycosyl groups"
At2g28800	0	0.2488	ALB3 (ALBINO 3); protein translocase
At5g38020	0	0.2459	S-adenosyl-L-methionine:carboxyl methyltransferase family protein
At2g40960	0	0.2399	nucleic acid binding
At4g11460	0	0.2276	protein kinase family protein
At2g04330	0	0.2097	similar to unknown protein [Arabidopsis thaliana] (TAIR:AT2G23480.1); similar to unknown protein [Arabidopsis thaliana] (TAIR:AT5G35794.1); similar to unknown protein [Arabidopsis thaliana] (TAIR:AT3G29710.1); similar to unnamed protein product [Asper (GB:BAE61223.1); contains InterPro domain Protein of unknown function DUF287; (InterPro:IPR005048)
At1g26250	0	0.1796	"proline-rich extensin, putative"
At1g09420	0	0.1734	G6PD4 (GLUCOSE-6-PHOSPHATE DEHYDROGENASE 4); glucose-6-phosphate 1-dehydrogenase
At3g21080	0	0.1724	ABC transporter-related
At3g22235	0	0.1665	unknown protein
At5g24060	0	0.1465	similar to binding [Arabidopsis thaliana] (TAIR:AT3G49140.1); similar to expressed protein [Oryza sativa (japonica cultivar-group)] (GB:ABA94153.2)
At5g47250	0	0.1421	"disease resistance protein (CC-NBS-LRR class), putative"
At5g55570	0	0.1267	similar to unnamed protein product [Ostreococcus tauri] (GB:CAL57316.1); similar to Os01g0762300 [Oryza sativa (japonica cultivar-group)] (GB:NP_001044326.1); contains domain no description (G3D.3.20.70.20); contains domain Cysteine-rich domain of the chaperone protein DnaJ. (SSF57938)
At4g17470	0	0.116	palmitoyl protein thioesterase family protein
At3g44716	0	0.095	similar to hypothetical protein MtrDRAFT_AC150566g28v1 [Medicago truncatula] (GB:ABE89140.1)
At1g50290	0	0.0853	unknown protein
At3g29410	0	0.0765	terpene synthase/cyclase family protein
At1g66700	0	0.0717	S-adenosyl-L-methionine:carboxyl methyltransferase family protein
At2g38170	0	0.0631	CAX1 (CATION EXCHANGER 1); calcium:hydrogen antiporter
At5g44565	0	0.0562	similar to unknown protein [Arabidopsis thaliana] (TAIR:AT5G44582.1)
At3g58870	0	0.0474	-
At2g14610	0	0.0458	PR1 (PATHOGENESIS-RELATED GENE 1)
At2g38170	0	0.0417	CAX1 (CATION EXCHANGER 1); calcium:hydrogen antiporter
At5g44420	0	0.0324	PDF1.2 (Low-molecular-weight cysteine-rich 77)
At1g54040	0	0.0235	ESP (EPITHIOSPECIFIER PROTEIN)
At1g54040	0	0.0144	ESP (EPITHIOSPECIFIER PROTEIN)
At1g58025	0	0.0117	binding
At2g05915	0	0.0108	unknown protein
At4g17585	0	0.0095	similar to unknown protein [Arabidopsis thaliana] (TAIR:AT4G17970.1); similar to Protein of unknown function UPF0005; Rho GTPase activation protein [Medicago truncatula] (GB:ABD32785.1); similar to Os10g0572100 [Oryza sativa (japonica cultivar-group)] (GB:NP_001065461.1); similar to Protein of unknown function UPF0005; Rho GTPase activation protein [Medicago truncatula] (GB:ABD32183.1); contains …
At4g19240	0	0.004	similar to unknown protein [Arabidopsis thaliana] (TAIR:AT3G43280.1)
At4g24420	0	0.0037	RNA recognition motif (RRM)-containing protein
At4g16215	0	0.0035	unknown protein
14 vs WT represents the comparison of wild-type Arabidopsis thaliana and the MaASR transgenic lines L14
